# Supplementary material for: The Physical and Psychological Benefits of Nordic Walking in Patients with Breast Cancer: A Systematic Review
Source: Medicina (Kaunas). 2026 May 11;62(5):932. doi: 10.3390/medicina62050932 (PMC13208209; doi:10.3390/medicina62050932)
Supplement: Supplementary file 1 [file medicina-62-00932-s001.zip]

Archive with 1 entries (1 files):
- medicina-4256459-supplementary.pdf
